# Supplementary material for: Crosstalk in oxygen homeostasis networks: SKN-1/NRF inhibits the HIF-1 hypoxia-inducible factor in Caenorhabditis elegans
Source: PLoS One. 2021 Jul 9;16(7):e0249103. doi: 10.1371/journal.pone.0249103 (PMC8270126; doi:10.1371/journal.pone.0249103)
Supplement: S1 Table — (XLSX) [file pone.0249103.s006.xlsx]

## Sheet: Sheet1
S1 Table. Genes increased Pnhr-57::GFP expression when knocked-down by RNAi.
GenePair	Gene name	Associated biological terms
C52E4.4	26S protease regulatory subunit 7(rpt-1)	ATP-binding,Cytoplasm,Nucleotide-binding,Nucleus,Proteasome
C23G10.4	26S proteasome non-ATPase regulatory subunit 1(rpn-2)	Alternative splicing,Proteasome
K07D4.3	26S proteasome non-ATPase regulatory subunit 14(rpn-11)	Hydrolase,Metal-binding,Metalloprotease,Protease,Proteasome,Ubl conjugation pathway,Zinc
C30C11.2	26S proteasome non-ATPase regulatory subunit 3(rpn-3)	Proteasome
F49C12.8	26S proteasome non-ATPase regulatory subunit 6(rpn-7)	Proteasome
ZK20.5	26S proteasome non-ATPase regulatory subunit 8(rpn-12)	Proteasome
C05D11.10	28S ribosomal protein S17, mitochondrial(mrps-17)	Mitochondrion,Ribonucleoprotein,Ribosomal protein,RNA-binding
B0432.3	39S ribosomal protein L41, mitochondrial(mrpl-41)	Mitochondrion,Ribonucleoprotein,Ribosomal protein,Transit peptide
K07C5.1	Actin-related protein 2(arx-2)	Actin-binding,ATP-binding,Cytoplasm,Cytoskeleton,Nucleotide-binding
F37C12.3	Acyl carrier protein(F37C12.3)	Fatty acid biosynthesis,Fatty acid metabolism,Lipid biosynthesis,Lipid metabolism,Phosphopantetheine
Y105E8A.9	AdaPtin, Gamma chain (clathrin associated complex)(apg-1)	Membrane,Protein transport,Transport
F29G9.3	AdaPtin, Small chain (clathrin associated complex)(aps-1)	Protein transport,Transport
C29H12.1	arginyl(R) Amino-acyl tRNA Synthetase(rars-2)	Aminoacyl-tRNA synthetase,ATP-binding,Ligase,Nucleotide-binding,Protein biosynthesis
F02E8.1	ATP Synthase B homolog(asb-2)
Y82E9BR.3	ATP synthase lipid-binding protein, mitochondrial(Y82E9BR.3)	CF(0),Hydrogen ion transport,Ion transport,Lipid-binding,Membrane,Mitochondrion,Transit peptide,Transmembrane,Transmembrane helix,Transport
H28O16.1	ATP synthase subunit alpha, mitochondrial(H28O16.1)	Alternative splicing,ATP synthesis,ATP-binding,CF(1),Direct protein sequencing,Hydrogen ion transport,Ion transport,Membrane,Mitochondrion,Mitochondrion inner membrane,Nucleotide-binding,Phosphoprotein,Transit peptide,Transport
C34E10.6	ATP synthase subunit beta, mitochondrial(atp-2)	ATP synthesis,ATP-binding,Behavior,Cell projection,CF(1),Cilium,Hydrogen ion transport,Hydrolase,Ion transport,Membrane,Mitochondrion,Mitochondrion inner membrane,Nucleotide-binding,Transit peptide,Transport
F58F12.1	ATP synthase subunit delta, mitochondrial(F58F12.1)	ATP synthesis,CF(1),Direct protein sequencing,Hydrogen ion transport,Ion transport,Membrane,Mitochondrion,Mitochondrion inner membrane,Transit peptide,Transport
F27C1.7	ATP synthase subunit(atp-3)	ATP synthesis,CF(1),Direct protein sequencing,Hydrogen ion transport,Ion transport,Membrane,Mitochondrion,Mitochondrion inner membrane,Transit peptide,Transport
T05H4.12	ATP synthase subunit(atp-4)	ATP synthesis,CF(1),Direct protein sequencing,Hydrogen ion transport,Ion transport,Membrane,Mitochondrion,Mitochondrion inner membrane,Transit peptide,Transport
F54B3.3	ATPase family AAA domain-containing protein 3(atad-3)	ATP-binding,Coiled coil,Membrane,Mitochondrion,Mitochondrion inner membrane,Mitochondrion nucleoid,Nucleotide-binding,Transmembrane,Transmembrane helix
F56D2.1	Cytochrome b-c1 complex subunit 1, mitochondrial(ucr-1)	Electron transport,Mitochondrion,Respiratory chain,Transport
Y37D8A.14	Cytochrome c oxidase subunit 5A, mitochondrial(cco-2)	Direct protein sequencing,Heme,Iron,Membrane,Metal-binding,Mitochondrion,Mitochondrion inner membrane,Transit peptide
F26E4.9	Cytochrome c oxidase subunit 5B	Direct protein sequencing,Heme,Iron,Membrane,Metal-binding,Mitochondrion,Mitochondrion inner membrane,Transit peptide
Y54E10B_154.c	Cytochrome c oxidase subunit 7C	Direct protein sequencing,Heme,Iron,Membrane,Metal-binding,Mitochondrion,Mitochondrion inner membrane,Transit peptide
C54G4.8	Cytochrome C(cyc-1)	Direct protein sequencing,Heme,Iron,Membrane,Metal-binding,Mitochondrion,Mitochondrion inner membrane,Transit peptide
Y54G11A.8	Daf-16-Dependent Longevity (WT but not daf-16 lifespan increased)(ddl-3)
H38K22.2	Defective in cullin neddylation protein 1(dcn-1)	Alternative splicing,Nucleus,Ubl conjugation pathway
W02F12.5	DihydroLipoamide S-SuccinylTransferase(dlst-1)	Transferase
LLC1.3	Dihydrolipoyl dehydrogenase, mitochondrial(dld-1)	Alternative splicing,Disulfide bond,FAD,Fatty acid biosynthesis,Fatty acid metabolism,Flavoprotein,Lipid biosynthesis,Lipid metabolism,Mitochondrion,NAD,Oxidoreductase,Redox-active center,Transit peptide
F55C5.5	Elongation factor Ts, mitochondrial(tsfm-1)	Elongation factor,Mitochondrion,Protein biosynthesis,Transit peptide
Y82E9BR.15	ELongin C(elc-1)
F58B6.2	Excretory canal abnormal protein 6(exc-6)	Actin-binding,Cytoplasm,Cytoskeleton,Microtubule
H14A12.2	Fumarase(fum-1)	Lyase,Mitochondrion,Transit peptide,Tricarboxylic acid cycle
W07B3.2	GEX Interacting protein(gei-4)	Coiled coil
Y49E10.2	Glutaredoxin(glrx-5)
C14B9.1	Heat shock protein Hsp-12.2(hsp-12.2)	Stress response
Y47G6A.10	human SPG (spastic paraplegia)(spg-7)	Coiled coil
B0222.5	hypothetical protein(B0222.5)	Disulfide bond,Signal
B0491.5	hypothetical protein(B0491.5)
C16A3.5	hypothetical protein(C16A3.5)
C18E9.4	hypothetical protein(C18E9.4)
C18F10.7	hypothetical protein(C18F10.7)	ANK repeat
C29H12.2	hypothetical protein(C29H12.2)	Membrane,Signal,Transmembrane,Transmembrane helix
C34B2.8	hypothetical protein(C34B2.8)	Membrane,Transmembrane,Transmembrane helix
C46G7.1	hypothetical protein(C46G7.1)	Membrane,Transmembrane,Transmembrane helix
C46H11.6	hypothetical protein(C46H11.6)
CD4.3	hypothetical protein(CD4.3)
E03H4.8	hypothetical protein(E03H4.8)
D2013.5	hypothetical protein(eat-3)	Coiled coil,GTP-binding,Nucleotide-binding
F09E5.11	hypothetical protein(F09E5.11)	Membrane,Transmembrane,Transmembrane helix
F23F12.3	hypothetical protein(F23F12.3)	Membrane,Transmembrane,Transmembrane helix,Transport
F23H11.5	hypothetical protein(F23H11.5)	Membrane,Transmembrane,Transmembrane helix
F26E4.6	hypothetical protein(F26E4.6)	Membrane,Transmembrane,Transmembrane helix
F26F4.9	hypothetical protein(F26F4.9)	Coiled coil,Membrane,Transmembrane,Transmembrane helix
F29C4.2	hypothetical protein(F29C4.2)	Membrane,Transmembrane,Transmembrane helix
F38A1.8	hypothetical protein(F38A1.8)
F44E5.1	hypothetical protein(F44E5.1)
F45H10.2	hypothetical protein(F45H10.2)
F46B6.6	hypothetical protein(F46B6.6)
F59C6.5	hypothetical protein(F59C6.5)
ZK856.12	hypothetical protein(hpo-40)
K12H4.5	hypothetical protein(K12H4.5)
C14C10.4	hypothetical protein(mma-1)
F14F4.3	hypothetical protein(mrp-5)	ATP-binding,Membrane,Nucleotide-binding,Repeat,Transmembrane,Transmembrane helix
R04F11.2	hypothetical protein(R04F11.2)
R10E4.9	hypothetical protein(R10E4.9)	Membrane,Transmembrane,Transmembrane helix
R155.4	hypothetical protein(R155.4)	Membrane,Transmembrane,Transmembrane helix
T02G5.7	hypothetical protein(T02G5.7)	Acyltransferase,Transferase
T02H6.11	hypothetical protein(T02H6.11)
W09C5.8	hypothetical protein(W09C5.8)
Y38E10A.24	hypothetical protein(Y38E10A.24)
Y39B6A.3	hypothetical protein(Y39B6A.3)
Y54G9A.5	hypothetical protein(Y54G9A.5)	Membrane,Transmembrane,Transmembrane helix
Y63D3A.7	hypothetical protein(Y63D3A.7)
Y82E9BR.16	hypothetical protein(Y82E9BR.16)	Membrane,Transmembrane,Transmembrane helix
ZK1240.1	hypothetical protein(ZK1240.1)
ZK809.3	hypothetical protein(ZK809.3)
F22E12.4	Hypoxia-inducible factor prolyl hydroxylase(egl-9)	Alternative splicing,Cell projection,Cytoplasm,Dioxygenase,Iron,Metal-binding,Nucleus,Oxidoreductase,Vitamin C,Zinc,Zinc-finger
ZK1058.2	Integrin beta pat-3(pat-3)	Cell adhesion,Glycoprotein,Integrin,Membrane,Receptor,Signal,Transmembrane,Transmembrane helix
ZK973.10	LiPid Depleted(lpd-5)
M01F1.3	Lipoyl synthase, mitochondrial(M01F1.3)	4Fe-4S,Iron,Iron-sulfur,Metal-binding,Mitochondrion,S-adenosyl-L-methionine,Transferase,Transit peptide
Y57E12AL.5	Mediator of RNA polymerase II transcription subunit 6(mdt-6)	Activator,Developmental protein,Nucleus,Transcription,Transcription regulation
T19B4.4	Mitochondrial import inner membrane translocase subunit TIM14(dnj-21)	Chaperone,Membrane,Mitochondrion,Mitochondrion inner membrane,Protein transport,Translocation,Transmembrane,Transmembrane helix,Transport
F23H12.2	Mitochondrial import receptor subunit TOM20 homolog(tomm-20)	Membrane,Mitochondrion,Mitochondrion outer membrane,Protein transport,Transmembrane,Transmembrane helix,Transport
T24H7.1	Mitochondrial prohibitin complex protein 2(phb-2)	Coiled coil,Membrane,Mitochondrion,Mitochondrion inner membrane,Signal-anchor,Transmembrane,Transmembrane helix
F33D4.5	Mitochondrial Ribosomal Protein, Large(mrpl-1)	Coiled coil,Ribonucleoprotein,Ribosomal protein
T04A8.11	Mitochondrial Ribosomal Protein, Large(mrpl-16)	Ribonucleoprotein,Ribosomal protein
Y54E10A.7	Mitochondrial Ribosomal Protein, Large(mrpl-17)	Ribonucleoprotein,Ribosomal protein
F56B3.8	Mitochondrial Ribosomal Protein, Large(mrpl-2)	Ribonucleoprotein,Ribosomal protein
W04B5.4	Mitochondrial Ribosomal Protein, Large(mrpl-30)	Ribonucleoprotein,Ribosomal protein
T23B12.2	Mitochondrial Ribosomal Protein, Large(mrpl-4)	Ribonucleoprotein,Ribosomal protein
Y55F3BL.1	Mitochondrial Ribosomal Protein, Large(mrpl-46)	Ribonucleoprotein,Ribosomal protein
B0261.4	Mitochondrial Ribosomal Protein, Large(mrpl-47)	Ribonucleoprotein,Ribosomal protein
T21B10.1	Mitochondrial Ribosomal Protein, Large(mrpl-50)	Ribonucleoprotein,Ribosomal protein
W04D2.5	Mitochondrial Ribosomal Protein, Small(mrps-11)	Ribonucleoprotein,Ribosomal protein
T23B12.3	Mitochondrial Ribosomal Protein, Small(mrps-2)	Ribonucleoprotein,Ribosomal protein
F29B9.10	Mitochondrial Ribosomal Protein, Small(mrps-21)	Ribonucleoprotein,Ribosomal protein
B0511.8	Mitochondrial Ribosomal Protein, Small(mrps-30)	Ribonucleoprotein,Ribosomal protein
F21D5.8	Mitochondrial Ribosomal Protein, Small(mrps-33)	Ribonucleoprotein,Ribosomal protein
Y55F3AM.12	mRNA DeCAPping enzyme(dcap-1)
D2030.4	NADH dehydrogenase [ubiquinone] 1 beta subcomplex subunit 7(D2030.4)	Disulfide bond,Electron transport,Membrane,Mitochondrion,Mitochondrion inner membrane,Respiratory chain,Transport
T26A5.3	NADH Ubiquinone oxidoreductase Fe-S protein(nduf-2.2)	NAD,Oxidoreductase,Ubiquinone
C09H10.3	NADH Ubiquinone Oxidoreductase(nuo-1)	Ubiquinone
T10E9.7	NADH Ubiquinone Oxidoreductase(nuo-2)	NAD,Oxidoreductase,Ubiquinone
Y57G11C.12	NADH Ubiquinone Oxidoreductase(nuo-3)	Ubiquinone
K04G7.4	NADH Ubiquinone Oxidoreductase(nuo-4)	Electron transport,FAD,Flavoprotein,Mitochondrion,Respiratory chain,Transport,Ubiquinone
W01A8.4	NADH Ubiquinone Oxidoreductase(nuo-6)	Membrane,Transmembrane,Transmembrane helix,Ubiquinone
F45H11.2	NEDD8(ned-8)	Cytoplasm,Developmental protein,Isopeptide bond,Nucleus,Ubl conjugation pathway
F38A5.5	Nematode Specific Peptide family, group B(nspb-3)	Signal
W07A12.6	O-ACyltransferase homolog(oac-54)	Acyltransferase,Membrane,Transferase,Transmembrane,Transmembrane helix
Y38F2AR.8	ParaPleGiN AAA protease family(ppgn-1)	Hydrolase,Membrane,Protease,Transmembrane,Transmembrane helix
F01G4.6	Phosphate carrier protein, mitochondrial(F01G4.6)	Membrane,Mitochondrion,Mitochondrion inner membrane,Repeat,Transit peptide,Transmembrane,Transmembrane helix,Transport
F20C5.1	Poly Adp-Ribose (ADP-ribose) Glycohydrolase(parg-1)	Alternative splicing,DNA damage,Hydrolase,Nucleus
R144.2	Polyadenylation and cleavage factor homolog 11(pcf-11)	Coiled coil,Membrane,Transmembrane,Transmembrane helix
K04G7.11	Pre-mRNA-splicing factor syf-2(K04G7.11)	Coiled coil,mRNA processing,mRNA splicing,Nucleus
F23F1.8	26S protease regulatory subunit 10B(rpt-4)	Alternative splicing,ATP-binding,Cytoplasm,Nucleotide-binding,Nucleus,Proteasome
F23F12.6	26S protease regulatory subunit 6B(rpt-3)	ATP-binding,Cytoplasm,Nucleotide-binding,Nucleus,Proteasome
F57B9.10	26S proteasome regulatory subunit rpn-6.1(rpn-6.1)	Alternative splicing,Proteasome
F59A3.3	39S ribosomal protein L24, mitochondrial(mrpl-24)	Mitochondrion,Ribonucleoprotein,Ribosomal protein,Transit peptide
Y119D3B.16	39S ribosomal protein L45, mitochondrial(mrpl-45)	Mitochondrion,Ribonucleoprotein,Ribosomal protein,Transit peptide
F09G8.3	40S ribosomal protein S9, mitochondrial(mrps-9)	Mitochondrion,Ribonucleoprotein,Ribosomal protein,Transit peptide
F54H12.1	aconitate hydratase, mitochondrial(aco-2)	4Fe-4S,Alternative splicing,Iron,Iron-sulfur,Lyase,Metal-binding,Mitochondrion,Transit peptide,Tricarboxylic acid cycle
K07A12.3	ATP synthase subunit g 1, mitochondrial(asg-1)	ATP synthesis,CF(0),Hydrogen ion transport,Ion transport,Membrane,Mitochondrion,Transport
C53B7.4	ATP synthase subunit g 2, mitochondrial(asg-2)	ATP synthesis,CF(0),Hydrogen ion transport,Ion transport,Membrane,Mitochondrion,Transport
T20G5.2	citrate synthase, mitochondrial(cts-1)	Mitochondrion,Transferase,Transit peptide,Tricarboxylic acid cycle
T20G5.1	clathrin heavy chain 1(chc-1)	Coated pit,Cytoplasmic vesicle,Membrane
F38E11.5	coatomer subunit beta'(copb-2)	Cytoplasm,Cytoplasmic vesicle,ER-Golgi transport,Golgi apparatus,Membrane,Protein transport,Transport,WD repeat,
T06D8.6	cytochrome c-type heme lyase(cchl-1)	Heme,Iron,Lyase,Membrane,Metal-binding,Mitochondrion,Mitochondrion inner membrane
T09B4.9	mitochondrial import inner membrane translocase subunit tin-44(tin-44)	Coiled coil,Membrane,Mitochondrion,Mitochondrion inner membrane,Protein transport,Transit peptide,Translocation,Transport
C33A12.1	NADH dehydrogenase [ubiquinone] 1 alpha subcomplex subunit 5(C33A12.1)	Electron transport,Membrane,Mitochondrion,Mitochondrion inner membrane,Respiratory chain,Transport
F53F4.10	NADH dehydrogenase [ubiquinone] flavoprotein 2, mitochondrial(F53F4.10)	2Fe-2S,Electron transport,Iron,Iron-sulfur,Membrane,Metal-binding,Mitochondrion,Mitochondrion inner membrane,NAD,Oxidoreductase,Respiratory chain,Transit peptide,Transport,Ubiquinone
F22D6.4	NADH dehydrogenase [ubiquinone] iron-sulfur protein 6, mitochondrial(nduf-6)	Electron transport,Membrane,Mitochondrion,Mitochondrion inner membrane,Respiratory chain,Transit peptide,Transport
T20H4.5	NADH dehydrogenase [ubiquinone] iron-sulfur protein 8, mitochondrial(T20H4.5)	4Fe-4S,Electron transport,Iron,Iron-sulfur,Metal-binding,Mitochondrion,NAD,Oxidoreductase,Respiratory chain,Transit peptide,Transport,Ubiquinone
C14B9.2	protein disulfide-isomerase A4(C14B9.2)	Disulfide bond,Endoplasmic reticulum,Isomerase,Redox-active center,Signal
C49F5.1	S-adenosylmethionine synthase 1(sams-1)	ATP-binding,Magnesium,Metal-binding,Nucleotide-binding,One-carbon metabolism,Potassium,Transferase
F39H11.5	Proteasome Beta Subunit(pbs-7)	Proteasome
F56H1.4	proteasome Regulatory Particle, ATPase-like(rpt-5)	ATP-binding,Nucleotide-binding,Proteasome
Y49E10.1	proteasome Regulatory Particle, ATPase-like(rpt-6)	ATP-binding,Coiled coil,Nucleotide-binding,Proteasome
T22D1.9	proteasome Regulatory Particle, Non-ATPase-like(rpn-1)	Proteasome
R12E2.3	proteasome Regulatory Particle, Non-ATPase-like(rpn-8)	Coiled coil,Proteasome
T06D8.8	proteasome Regulatory Particle, Non-ATPase-like(rpn-9)	Proteasome
CD4.6	Proteasome subunit alpha type-1(pas-6)	Cytoplasm,Hydrolase,Nucleus,Protease,Proteasome,Threonine protease
Y110A7A.14	Proteasome subunit alpha type-4(pas-3)	Cytoplasm,Hydrolase,Nucleus,Protease,Proteasome,Threonine protease
C36B1.4	Proteasome subunit alpha type-7(pas-4)	Cytoplasm,Hydrolase,Nucleus,Protease,Proteasome,Threonine protease
K08D12.1	Proteasome subunit beta type(pbs-1)	Hydrolase,Nucleus,Protease,Proteasome,Threonine protease
C47B2.4	Proteasome subunit beta type(pbs-2)	Hydrolase,Nucleus,Protease,Proteasome,Threonine protease
K05C4.1	Proteasome subunit beta type(pbs-5)	Proteasome
C02F5.9	Proteasome subunit beta type-1(pbs-6)	Cytoplasm,Hydrolase,Nucleus,Protease,Proteasome,Threonine protease
T20F5.2	Proteasome subunit beta type-2(pbs-4)	Cytoplasm,Hydrolase,Nucleus,Protease,Proteasome,Threonine protease
T19E7.2	Protein skinhead-1(skn-1)	3D-structure,Activator,Alternative splicing,Cytoplasm,Developmental protein,DNA-binding,Nucleus,Phosphoprotein,Stress response,Transcription,Transcription regulation,Translation regulation
F47B3.1	Protein-tyrosine-phosphatase(F47B3.1)	Hydrolase,Protein phosphatase
AC8.1	pseudo(AC8.1)
E02A10.1	28S ribosomal protein S5, mitochondrial(mrps-5)	Mitochondrion,Ribonucleoprotein,Ribosomal protein
C26E6.6	39S ribosomal protein L3, mitochondrial(mrps-18C)	Mitochondrion,Ribonucleoprotein,Ribosomal protein
R53.4	ATP synthase subunit f, mitochondrial(R53.4)	ATP synthesis,CF(0),Hydrogen ion transport,Ion transport,Membrane,Mitochondrion,Transport
F33A8.5	succinate dehydrogenase [ubiquinone] cytochrome b small subunit, mitochondrial(sdhd-1)	Electron transport,Heme,Iron,Membrane,Metal-binding,Mitochondrion,Mitochondrion inner membrane,Transit peptide,Transmembrane,Transmembrane helix,Transport,Tricarboxylic acid cycle
W07A12.7	Regulator of hypoxia-inducible factor 1(rhy-1)	Endoplasmic reticulum,Membrane,Transmembrane,Transmembrane helix
C53A5.1	RNAi-Induced Longevity(ril-1)	Membrane,Transmembrane,Transmembrane helix
C14C10.3	RNAi-Induced Longevity(ril-2)
C01F1.2	SCO (yeast Suppressor of Cytochrome Oxidase deficiency) homolog(sco-1)	Copper,Membrane,Metal-binding,Transmembrane,Transmembrane helix
T12A2.13	Serpentine receptor class gamma-6(srg-6)	Membrane,Transmembrane,Transmembrane helix
K01C8.7	SLC (SoLute Carrier) homolog(slc-25A32)	Membrane,Transmembrane,Transmembrane helix,Transport
K02D10.5	Soluble NSF attachment protein 29(snap-29)	Cell junction,Coiled coil,Protein transport,Synapse,Synaptosome,Transport
Y47D3B.7	Sterol regulatory element Binding Protein(sbp-1)	Coiled coil,Membrane,Transmembrane,Transmembrane helix
Y47D3A.26	Structural maintenance of chromosomes protein 3(smc-3)	Alternative splicing,Cell cycle,Cell division,Chromosome,Coiled coil,DNA damage,DNA repair,Mitosis,Nucleus
F42A8.2	Succinate dehydrogenase [ubiquinone] iron-sulfur subunit, mitochondrial(sdhb-1)	2Fe-2S,3Fe-4S,4Fe-4S,Electron transport,Iron,Iron-sulfur,Membrane,Metal-binding,Mitochondrion,Mitochondrion inner membrane,Oxidoreductase,Transit peptide,Transport,Tricarboxylic acid cycle
T07C4.7	Succinate dehydrogenase cytochrome b560 subunit, mitochondrial(mev-1)	Electron transport,Heme,Iron,Membrane,Metal-binding,Mitochondrion,Mitochondrion inner membrane,Transit peptide,Transmembrane,Transmembrane helix,Transport,Tricarboxylic acid cycle
C30A5.5	Synaptobrevin-like protein 5(snb-5)	Coiled coil
F49C12.11	Translation machinery-associated protein 7 homolog(F49C12.11)	Coiled coil
W10D9.5	Translocase of Outer Mitochondrial Membrane(tomm-22)	Alternative splicing,Membrane,Mitochondrion,Mitochondrion outer membrane,Protein transport,Receptor,Translocation,Transmembrane,Transmembrane helix,Transport
Y38F2AR.2	TRanslocon-Associated Protein(trap-3)	Membrane,Transmembrane,Transmembrane helix
B0285.6	Uncharacterized transporter B0285.6(B0285.6)	Membrane,Transmembrane,Transmembrane helix,Transport
Y55H10A.1	Vacuolar H ATPase(vha-19)	Membrane,Signal,Transmembrane,Transmembrane helix
C17H12.14	Vacuolar H ATPase(vha-8)	Coiled coil
C56G2.6	Very-long-chain 3-oxooacyl-coA reductase let-767(let-767)	Fatty acid biosynthesis,Fatty acid metabolism,Lipid biosynthesis,Lipid metabolism,NADP,Oxidoreductase,Steroid biosynthesis
F08G12.4	Von Hippel-Lindau tumor suppressor homolog(vhl-1)	Ubl conjugation pathway
Y38F2AL.4	V-type proton ATPase 16 kDa proteolipid subunit 2/3(vha-3)	Hydrogen ion transport,Ion transport,Membrane,Transmembrane,Transmembrane helix,Transport,Vacuole
Y38F2AL.3	V-type proton ATPase subunit C(vha-11)	Alternative splicing,Cytoplasm,Developmental protein,Hydrogen ion transport,Ion transport,Transport
